# Supplementary material for: Investigation of Anticancer Properties of Monoterpene-Aminopyrimidine Hybrids on A2780 Ovarian Cancer Cells
Source: Int J Mol Sci. 2023 Jun 24;24(13):10581. doi: 10.3390/ijms241310581 (PMC10341452; doi:10.3390/ijms241310581)
Supplement: Supplementary file 1 [file ijms-24-10581-s001.zip]

Archive with 1 entries (1 files):
- ijms-2430599-supplementary.pdf
